# Supplementary material for: Comparative Study on Macro-Tribological Properties of PLL-g-PEG and PSPMA Polymer Brushes
Source: Polymers (Basel). 2022 May 8;14(9):1917. doi: 10.3390/polym14091917 (PMC9103741; doi:10.3390/polym14091917)
Supplement: Supplementary file 1 [file polymers-14-01917-s001.zip]

Archive with 1 entries (1 files):
- polymers-1684891-supplementary.pdf
